# Supplementary material for: Kernel Architecture of the Genetic Circuitry of the Arabidopsis Circadian System
Source: PLoS Comput Biol. 2016 Feb 1;12(2):e1004748. doi: 10.1371/journal.pcbi.1004748 (PMC4734688; doi:10.1371/journal.pcbi.1004748)
Supplement: S1 Dataset — (ZIP) [file pcbi.1004748.s018.zip]

Archive with 6 entries (6 files):
- Kernel/allWTdata.mat
- Kernel/Kernel2015.m
- Kernel/Kernel2015_ODE.m
- MF2015/allWTdata.mat
- MF2015/MF2015.m
- MF2015/MF2015_ODE.m
