# Supplementary material for: Kernel Architecture of the Genetic Circuitry of the Arabidopsis Circadian System
Source: PLoS Comput Biol. 2016 Feb 1;12(2):e1004748. doi: 10.1371/journal.pcbi.1004748 (PMC4734688; doi:10.1371/journal.pcbi.1004748)
Supplement: S1 Dataset — (ZIP) [file pcbi.1004748.s018.zip › Kernel/Kernel2015.m]

clc
clear all
close all

%% Loading all the experimental WT data under different light condition.
% The order of light condition is 12L12D, Short Day, Long Day, LL and DD.
% Each lighting condition is of FOUR days length. 


global L theta

load allWTdata.mat

plight = plight_OR;     
mLHY = mLHY_OR;         
pLHY = pLHY_OR;         
mPRR9 = mPRR9_OR;       
pPRR9 = pPRR9_OR;       
mPRR7 = mPRR7_OR;       
pPRR7 = pPRR7_OR;       
mPRR5 = mPRR5_OR;       
pPRR5 = pPRR5_OR;       
mTOC1 = mTOC1_OR;       
pTOC1 = pTOC1_OR;       
pEC = pEC_OR;           
mRVE8 = mRVE8_OR;       
pRVE8 = pRVE8_OR;       
mELF3 = mELF3_OR;       
pELF3 = pELF3_OR;       
mELF4 = mELF4_OR;       
pELF4 = pELF4_OR;       
mLUX = mLUX_OR;         
pLUX = pLUX_OR;         
mGI = mGI_OR;           
pGI = pGI_OR;           
pCOP1 = pCOP1_OR;       
pZTL = pZTL_OR;         

%% Defining Light Condition
Tsp = 10;
T_12 = [ones(1,120) zeros(1,120)]; T_12 = repmat(T_12,1,4); T_12 = T_12(1:Tsp:end);
T_SD = [ones(1,80) zeros(1,160)]; T_SD = repmat(T_SD,1,4); T_SD = T_SD(1:Tsp:end);
T_LD = [ones(1,160) zeros(1,80)]; T_LD = repmat(T_LD,1,4); T_LD = T_LD(1:Tsp:end);
T_LL = ones(1,244); T_LL = repmat(T_LL,1,4); T_LL = T_LL(1:Tsp:end);
T_DD = zeros(1,261); T_DD = repmat(T_DD,1,4); T_DD = T_DD(1:Tsp:end);

Tlight = [T_12 T_SD T_LD T_LL T_DD];

%% Model Parameter
% New Minimal Unperturbed Model
nonlineartheta = [-0.43301,-0.4949,0.4358,...                       %plight
    1.9601,0.7412,0.3821,-2.7804,...                                % mLHY
    0.83604,-0.64719,...                                            % pLHY
    0.73369,6.4976e-05,0.75976,1.3352,-0.59706,...                  % mPRR9
    0.50077,-0.22337,...                                            % pPRR9
    0.0099479,0.034706,0.87726,-0.23934,...                         % mPRR7
    0.23744,-0.18571,...                                            % pPRR7
    0.026728,0.13201,0.031588,-40.9795,...                          % mPRR5
    4.0753,-2.5872,...                                              % pPRR5
    0.01501,0.036926,0.011307,-12.2192,...                          % mTOC1
    0.40049,-0.31171,...                                            % pTOC1
    0.80816,-0.37854,...                                            % pEC
    2.2417,1.4074,-1.5159,...                                       % mRVE8
    0.32848,-0.14877,...                                            % pRVE8
    0.014607,0.23392,-0.27265,...                                   % mELF3
    14.0123,-17.3569,...                                            % pELF3
    0.014384,0.032117,0.051737,-11.007,...                          % mELF4
    0.67365,-0.39718,...                                            % pELF4
    0.028907,0.01727,0.034063,-26.4166,...                          % mLUX
    2.461,-1.4794,...                                               % pLUX
    0.0002445,0.072434,0.11811,0.456,-0.58448,...                   % mGI
    0.40246,-0.78572,-0.020811,...                                  % pGI
    -0.80938,-0.8102,0.91424,...                                    % pCOP1
    2.3354,1.275,1.5983,-0.44539,0.027925,...                       % pZTL
    0.52644,1.3764,11.6684];%,...                                   % Homolog Scale

theta = nonlineartheta;
GeneProteinLevelFull = [];


%% Data point indices
b12s0 = 1; e12s0 = 96; 
bSDs0 = 97; eSDs0 = 192; 
bLDs0 = 193; eLDs0 = 288; 
bLLs0 = 289; eLLs0 = 386; 
bDDs0 = 387; eDDs0 = 491; 
%% Unperturbed initial condition

C = [plight(b12s0) mLHY(b12s0) pLHY(b12s0) mPRR9(b12s0) pPRR9(b12s0) mPRR7(b12s0) ...
    pPRR7(b12s0) mPRR5(b12s0) pPRR5(b12s0) mTOC1(b12s0) pTOC1(b12s0) pEC(b12s0) ...
    mRVE8(b12s0) pRVE8(b12s0) mELF3(b12s0) pELF3(b12s0) mELF4(b12s0) pELF4(b12s0) ...
    mLUX(b12s0) pLUX(b12s0) mGI(b12s0) pGI(b12s0) pCOP1(b12s0) pZTL(b12s0)];

for t = 1:length(Tlight)
    tspan = [t t+1];
    L = Tlight(t);
    [T,C] = ode23('Kernel2015_ODE',tspan,C(end,:));
    GeneProteinLevelFull = [GeneProteinLevelFull; C(end,:)];
end

%% Plotting

figure(11)
subplot 611
plot(plight(b12s0:eDDs0),'k-')
hold on
plot(GeneProteinLevelFull(:,1),'g--')
hold on
title('Light Protein')

subplot 612
mLHY(bSDs0:eSDs0) = 0.6230.*mLHY(bSDs0:eSDs0);
mLHY(bLDs0:eLDs0) = 0.7104.*mLHY(bLDs0:eLDs0);
mLHY(bLLs0:eLLs0) = 0.6059.*mLHY(bLLs0:eLLs0);
mLHY(bDDs0:eDDs0) = 0.8670.*mLHY(bDDs0:eDDs0);
plot(mLHY(b12s0:eDDs0),'k-')
hold on
plot(GeneProteinLevelFull(:,2),'g--')
hold on
title('LHY mRNA')

subplot 613
plot(pLHY(b12s0:eDDs0),'k-')
hold on
plot(GeneProteinLevelFull(:,3),'g--')
hold on
title('LHY Protein') 


subplot 614
mTOC1(bSDs0:eSDs0) = 0.8521.*mTOC1(bSDs0:eSDs0);
mTOC1(bLDs0:eLDs0) = 0.8266.*mTOC1(bLDs0:eLDs0);
mTOC1(bLLs0:eLLs0) = 0.6588.*mTOC1(bLLs0:eLLs0);
mTOC1(bDDs0:eDDs0) = 0.5513.*mTOC1(bDDs0:eDDs0);
plot(mTOC1(b12s0:eDDs0),'k-')
hold on
plot(GeneProteinLevelFull(:,10),'g--')
hold on
title('TOC1 mRNA')

subplot 615
pTOC1(bLLs0:eLLs0) = 0.7094.*pTOC1(bLLs0:eLLs0);
plot(pTOC1(b12s0:eDDs0),'k-')
hold on
plot(GeneProteinLevelFull(:,11),'g--')
hold on
title('TOC1 Protein')

subplot 616
plot(pCOP1(b12s0:eDDs0),'k-')
hold on
plot(GeneProteinLevelFull(:,23),'g--')
hold on
title('COP1 Protein')

figure(12)
subplot 611
mPRR9(bSDs0:eSDs0) = 0.7244.*mPRR9(bSDs0:eSDs0);
mPRR9(bLDs0:eLDs0) = 0.7149.*mPRR9(bLDs0:eLDs0);
mPRR9(bLLs0:eLLs0) = 0.2751.*mPRR9(bLLs0:eLLs0);
mPRR9(bDDs0:eDDs0) = 0.0950.*mPRR9(bDDs0:eDDs0);
plot(mPRR9(b12s0:eDDs0),'k-')
hold on
plot(GeneProteinLevelFull(:,4),'g--')
hold on
title('PRR9 mRNA')

subplot 612
plot(pPRR9(b12s0:eDDs0),'k-')
hold on
plot(GeneProteinLevelFull(:,5),'g--')
hold on
title('PRR9 Protein')

subplot 613
mPRR7(bSDs0:eSDs0) = 0.8709.*mPRR7(bSDs0:eSDs0);
mPRR7(bLDs0:eLDs0) = 0.8593.*mPRR7(bLDs0:eLDs0);
mPRR7(bLLs0:eLLs0) = 0.9995.*mPRR7(bLLs0:eLLs0);
mPRR7(bDDs0:eDDs0) = 0.6672.*mPRR7(bDDs0:eDDs0);
plot(mPRR7(b12s0:eDDs0),'k-')
hold on
plot(GeneProteinLevelFull(:,6),'g--')
hold on
title('PRR7 mRNA')

subplot 614
pPRR7(bLLs0:eLLs0) = 0.8368.*pPRR7(bLLs0:eLLs0);
plot(pPRR7(b12s0:eDDs0),'k-')
hold on
plot(GeneProteinLevelFull(:,7),'g--')
hold on
title('PRR7 Protein')

subplot 615
mPRR5(bSDs0:eSDs0) = 0.5374*mPRR5(bSDs0:eSDs0);
mPRR5(bLDs0:eLDs0) = 0.5491.*mPRR5(bLDs0:eLDs0);
mPRR5(bLLs0:eLLs0) = 0.4504.*mPRR5(bLLs0:eLLs0);
mPRR5(bDDs0:eDDs0) = 0.2905.*mPRR5(bDDs0:eDDs0);
plot(mPRR5(b12s0:eDDs0),'k-')
hold on
plot(GeneProteinLevelFull(:,8),'g--')
hold on
title('PRR5 mRNA')

subplot 616
pPRR5(bSDs0:eSDs0) = 0.6505.*pPRR5(bSDs0:eSDs0);
pPRR5(bLDs0:eLDs0) = 0.4789.*pPRR5(bLDs0:eLDs0);
pPRR5(bLLs0:eLLs0) = 0.6945.*pPRR5(bLLs0:eLLs0);
pPRR5(bDDs0:eDDs0) = 0.5694.*pPRR5(bDDs0:eDDs0);
plot(pPRR5(b12s0:eDDs0),'k-')
hold on
plot(GeneProteinLevelFull(:,9),'g--')
hold on
title('PRR5 Protein')
% break

figure(13)
subplot 611
mELF3(bSDs0:eSDs0) = 0.8793.*mELF3(bSDs0:eSDs0);
mELF3(bLDs0:eLDs0) = 0.8588.*mELF3(bLDs0:eLDs0);
mELF3(bLLs0:eLLs0) = 0.8272.*mELF3(bLLs0:eLLs0);
plot(mELF3(b12s0:eDDs0),'k-')
hold on
plot(GeneProteinLevelFull(:,15),'g--')
hold on
title('ELF3 mRNA')

subplot 612
pELF3(bSDs0:eSDs0) = 0.7276.*pELF3(bSDs0:eSDs0);
pELF3(bLDs0:eLDs0) = 0.8504.*pELF3(bLDs0:eLDs0);
pELF3(bLLs0:eLLs0) = 0.7270.*pELF3(bLLs0:eLLs0);
plot(pELF3(b12s0:eDDs0),'k-')
hold on
plot(GeneProteinLevelFull(:,16),'g--')
hold on
title('ELF3 Protein')

subplot 613
mELF4(bSDs0:eSDs0) = 0.5639.*mELF4(bSDs0:eSDs0);
mELF4(bLDs0:eLDs0) = 0.6727.*mELF4(bLDs0:eLDs0);
mELF4(bLLs0:eLLs0) = 0.4380.*mELF4(bLLs0:eLLs0);
mELF4(bDDs0:eDDs0) = 0.3969.*mELF4(bDDs0:eDDs0);
plot(mELF4(b12s0:eDDs0),'k-')
hold on
plot(GeneProteinLevelFull(:,17),'g--')
hold on
title('ELF4 mRNA')

subplot 614
pELF4(bLLs0:eLLs0) = 0.8267.*pELF4(bLLs0:eLLs0);
plot(pELF4(b12s0:eDDs0),'k-')
hold on
plot(GeneProteinLevelFull(:,18),'g--')
hold on
title('ELF4 Protein')

subplot 615
mLUX(bSDs0:eSDs0) = 0.7522.*mLUX(bSDs0:eSDs0);
mLUX(bLDs0:eLDs0) = 0.6454.*mLUX(bLDs0:eLDs0);
mLUX(bLLs0:eLLs0) = 0.5780.*mLUX(bLLs0:eLLs0);
mLUX(bDDs0:eDDs0) = 0.5163.*mLUX(bDDs0:eDDs0);
plot(mLUX(b12s0:eDDs0),'k-')
hold on
plot(GeneProteinLevelFull(:,19),'g--')
hold on
title('LUX mRNA')

subplot 616
pLUX(bLLs0:eLLs0) = 1.1217.*pLUX(bLLs0:eLLs0);
plot(pLUX(b12s0:eDDs0),'k-')
hold on
plot(GeneProteinLevelFull(:,20),'g--')
hold on
title('LUX Protein')


figure(14)
subplot 611
mGI(bSDs0:eSDs0) = 0.5755.*mGI(bSDs0:eSDs0);
mGI(bLDs0:eLDs0) = 0.6209.*mGI(bLDs0:eLDs0);
mGI(bLLs0:eLLs0) = 0.6374.*mGI(bLLs0:eLLs0);
mGI(bDDs0:eDDs0) = 0.4976.*mGI(bDDs0:eDDs0);
plot(mGI(b12s0:eDDs0),'k-')
hold on
plot(GeneProteinLevelFull(:,21),'g--')
hold on
title('GI mRNA')

subplot 612
pGI(bSDs0:eSDs0) = 0.6958.*pGI(bSDs0:eSDs0);
pGI(bLDs0:eLDs0) = 1.1391.*pGI(bLDs0:eLDs0);
plot(pGI(b12s0:eDDs0),'k-')
hold on
plot(GeneProteinLevelFull(:,22),'g--')
hold on
title('GI Protein')

subplot 613
plot(pEC(b12s0:eDDs0),'k-')
hold on
plot(GeneProteinLevelFull(:,12),'g--')
hold on
title('EC Complex')

subplot 614
mRVE8(bSDs0:eSDs0) = 0.5974.*mRVE8(bSDs0:eSDs0);
mRVE8(bLDs0:eLDs0) = 0.7374.*mRVE8(bLDs0:eLDs0);
mRVE8(bLLs0:eLLs0) = 0.6880.*mRVE8(bLLs0:eLLs0);
plot(mRVE8(b12s0:eDDs0),'k-')
hold on
plot(GeneProteinLevelFull(:,13),'g--')
hold on
title('RVE8 mRNA')

subplot 615
plot(pRVE8(b12s0:eDDs0),'k-')
hold on
plot(GeneProteinLevelFull(:,14),'g--')
hold on
title('RVE8 Protein')

subplot 616
plot(pZTL(b12s0:eDDs0),'k-')
hold on
plot(GeneProteinLevelFull(:,24),'g--')
hold on
title('ZTL Protein')
