# Supplementary material for: Kernel Architecture of the Genetic Circuitry of the Arabidopsis Circadian System
Source: PLoS Comput Biol. 2016 Feb 1;12(2):e1004748. doi: 10.1371/journal.pcbi.1004748 (PMC4734688; doi:10.1371/journal.pcbi.1004748)
Supplement: S1 Dataset — (ZIP) [file pcbi.1004748.s018.zip › MF2015/MF2015.m]

clc
clear all
close all


global L theta

%% Loading all the experimental WT data under different light condition.
% The order of light condition is 12L12D, Short Day, Long Day, LL and DD.
% Each lighting condition is of FOUR days length. 

load allWTdata.mat


plight = plight_OR;     
mLHY = mLHY_OR;         
pLHY = pLHY_OR;         
mPRR9 = mPRR9_OR;       
pPRR9 = pPRR9_OR;       
mPRR7 = mPRR7_OR;       
pPRR7 = pPRR7_OR;       
mPRR5 = mPRR5_OR;       
pPRR5 = pPRR5_OR;       
mTOC1 = mTOC1_OR;       
pTOC1 = pTOC1_OR;       
pEC = pEC_OR;           
mRVE8 = mRVE8_OR;       
pRVE8 = pRVE8_OR;       
mELF3 = mELF3_OR;       
pELF3 = pELF3_OR;       
mELF4 = mELF4_OR;       
pELF4 = pELF4_OR;       
mLUX = mLUX_OR;         
pLUX = pLUX_OR;         
mGI = mGI_OR;           
pGI = pGI_OR;           
pCOP1 = pCOP1_OR;      
pZTL = pZTL_OR;        

%% Defining Light Condition
Tsp = 10;
T_12 = [ones(1,120) zeros(1,120)]; T_12 = repmat(T_12,1,4); T_12 = T_12(1:Tsp:end);
T_SD = [ones(1,80) zeros(1,160)]; T_SD = repmat(T_SD,1,4); T_SD = T_SD(1:Tsp:end);
T_LD = [ones(1,160) zeros(1,80)]; T_LD = repmat(T_LD,1,4); T_LD = T_LD(1:Tsp:end);
T_LL = ones(1,244); T_LL = repmat(T_LL,1,4); T_LL = T_LL(1:Tsp:end);
T_DD = zeros(1,261); T_DD = repmat(T_DD,1,4); T_DD = T_DD(1:Tsp:end);

Tlight = [T_12 T_SD T_LD T_LL T_DD];   

GeneProteinLevelFull = [];

%% Model parameter
theta = [-0.43301,-0.4949,0.4358,...
    0.24679,1.8815,0.79145,0.33897,-2.7692,0.62302,0.71035,0.60589,0.86705,...                                  % mLHY
    0.8825,-0.69509,...                                                                                         % pLHY
    0.72904,0.037655,0.37213,21.1469,7.8575,0.91021,2.0415,-0.39927,0.72436,0.71495,0.2751,0.094967,...         % mPRR9
    0.33303,-0.1134,...                                                                                         % pPRR9
    0.39385,0.030188,6.5356,0.00059033,6.2504e-05,4.0393,-0.25102,0.87088,0.85927,0.99951,0.6672,...            % mPRR7
    0.24208,-0.17782,0.83682,...                                                                                % pPRR7
    0.029094,0.11658,0.028392,0.70684,46.5777,-41.5486,0.53738,0.54906,0.45036,0.29048,...                      % mPRR5
    3.6953,-0.00016248,-2.6766,0.65048,0.47886,0.69446,0.56939,...                                              % pPRR5
    0.014431,0.038796,0.01094,1.323e-05,1.7345,-12.7287,0.85213,0.82656,0.65883,0.55127,...                     % mTOC1
    0.37371,-0.0004393,-0.30649,0.70941,...                                                                     % pTOC1
    0.72174,-0.47537,...                                                                                        % pEC
    2.4874,1.2071,0.40419,1.3929,9.5812,-1.48,0.59742,0.73739,0.68799,...                                       % mRVE8
    0.23818,-0.096012,...                                                                                       % pRVE8
    0.023906,0.27988,-0.32952,0.87933,0.85884,0.8272,...                                                        % mELF3
    15.9119,-3.4184,-17.2049,0.72758,0.85035,0.72698,...                                                        % pELF3
    0.014613,0.034975,0.056005,5.3297,15.9488,-12.0676,0.56392,0.67273,0.43802,0.39693,...                      % mELF4
    0.56848,-0.32213,0.82675,...                                                                                % pELF4
    0.030182,0.021833,0.037709,0.00060483,2.9989,-28.1989,0.75222,0.6454,0.58704,0.51633,...                    % mLUX
    2.6341,-1.6287,1.1217,...                                                                                   % pLUX
    0.00088598,0.000262,0.10428,0.1132,0.45607,-0.5337,0.57545,0.62092,0.63741,0.49762,...                      % mGI
    0.28193,-0.38633,-0.015299,0.6958,1.1391,...                                                                % pGI
    -0.80938,-0.8102,0.91424,...                                                                                % pCOP1
    0.013986,1.275,1.5983,1.9346,-0.37054,0.023356];%,...                                                       % pZTL

%% Time point indices
b12s0 = 1; e12s0 = 96; 
bSDs0 = 97; eSDs0 = 192;
bLDs0 = 193; eLDs0 = 288;
bLLs0 = 289; eLLs0 = 386;
bDDs0 = 387; eDDs0 = 491; 

%% Non perturbed initial condition
C = [plight(b12s0) mLHY(b12s0) pLHY(b12s0) mPRR9(b12s0) pPRR9(b12s0) mPRR7(b12s0) ...
    pPRR7(b12s0) mPRR5(b12s0) pPRR5(b12s0) mTOC1(b12s0) pTOC1(b12s0) pEC(b12s0) ...
    mRVE8(b12s0) pRVE8(bLLs0) mELF3(bLLs0) pELF3(bLLs0) mELF4(bLLs0) pELF4(bLLs0) ...
    mLUX(b12s0) pLUX(b12s0) mGI(b12s0) pGI(b12s0) pCOP1(b12s0) pZTL(b12s0)];

for t = 1:length(Tlight)
    tspan = [t t+1];
    L = Tlight(t);       
    [T,C] = ode23('MF2015_ODE',tspan,C(end,:));
    GeneProteinLevelFull = [GeneProteinLevelFull; C(end,:)];
end


%% Plotting

figure(11)
subplot 611
plot(plight(b12s0:eDDs0),'b-')
hold on
plot(GeneProteinLevelFull(:,1),'r--')
hold on
title('Light Protein')

subplot 612
mLHY(bSDs0:eSDs0) = theta(9).*mLHY(bSDs0:eSDs0);
mLHY(bLDs0:eLDs0) = theta(10).*mLHY(bLDs0:eLDs0);
mLHY(b12s0:eDDs0) = theta(11).*mLHY(b12s0:eDDs0);
mLHY(bDDs0:eDDs0) = theta(12).*mLHY(bDDs0:eDDs0);
plot(mLHY(b12s0:eDDs0),'b-')
hold on
plot(GeneProteinLevelFull(:,2),'r--')
hold on
title('LHY mRNA')

subplot 613
plot(pLHY(b12s0:eDDs0),'b-')
hold on
plot(GeneProteinLevelFull(:,3),'r--')
hold on
title('LHY Protein') 


subplot 614
mTOC1(bSDs0:eSDs0) = theta(66).*mTOC1(bSDs0:eSDs0);
mTOC1(bLDs0:eLDs0) = theta(67).*mTOC1(bLDs0:eLDs0);
mTOC1(b12s0:eDDs0) = theta(68).*mTOC1(b12s0:eDDs0);
mTOC1(bDDs0:eDDs0) = theta(69).*mTOC1(bDDs0:eDDs0);
plot(mTOC1(b12s0:eDDs0),'b-')
hold on
plot(GeneProteinLevelFull(:,10),'r--')
hold on
title('TOC1 mRNA')

subplot 615
pTOC1(b12s0:eDDs0) = theta(73).*pTOC1(b12s0:eDDs0);
plot(pTOC1(b12s0:eDDs0),'b-')
hold on
plot(GeneProteinLevelFull(:,11),'r--')
hold on
title('TOC1 Protein')

subplot 616
plot(pCOP1(b12s0:eDDs0),'b-')
hold on
plot(GeneProteinLevelFull(:,23),'r--')
hold on
title('COP1 Protein')


figure(12)
subplot 611
mPRR9(bSDs0:eSDs0) = theta(23).*mPRR9(bSDs0:eSDs0);
mPRR9(bLDs0:eLDs0) = theta(24).*mPRR9(bLDs0:eLDs0);
mPRR9(b12s0:eDDs0) = theta(25).*mPRR9(b12s0:eDDs0);
mPRR9(bDDs0:eDDs0) = theta(26).*mPRR9(bDDs0:eDDs0);
plot(mPRR9(b12s0:eDDs0),'b-')
hold on
plot(GeneProteinLevelFull(:,4),'r--')
hold on
title('PRR9 mRNA')

subplot 612
plot(pPRR9(b12s0:eDDs0),'b-')
hold on
plot(GeneProteinLevelFull(:,5),'r--')
hold on
title('PRR9 Protein')

subplot 613
mPRR7(bSDs0:eSDs0) = theta(36).*mPRR7(bSDs0:eSDs0);
mPRR7(bLDs0:eLDs0) = theta(37).*mPRR7(bLDs0:eLDs0);
mPRR7(b12s0:eDDs0) = theta(38).*mPRR7(b12s0:eDDs0);
mPRR7(bDDs0:eDDs0) = theta(39).*mPRR7(bDDs0:eDDs0);
plot(mPRR7(b12s0:eDDs0),'b-')
hold on
plot(GeneProteinLevelFull(:,6),'r--')
hold on
title('PRR7 mRNA')

subplot 614
pPRR7(b12s0:eDDs0) = theta(42).*pPRR7(b12s0:eDDs0);
plot(pPRR7(b12s0:eDDs0),'b-')
hold on
plot(GeneProteinLevelFull(:,7),'r--')
hold on
title('PRR7 Protein')

subplot 615
mPRR5(bSDs0:eSDs0) = theta(49).*mPRR5(bSDs0:eSDs0);
mPRR5(bLDs0:eLDs0) = theta(50).*mPRR5(bLDs0:eLDs0);
mPRR5(b12s0:eDDs0) = theta(51).*mPRR5(b12s0:eDDs0);
mPRR5(bDDs0:eDDs0) = theta(52).*mPRR5(bDDs0:eDDs0);
plot(mPRR5(b12s0:eDDs0),'b-')
hold on
plot(GeneProteinLevelFull(:,8),'r--')
hold on
title('PRR5 mRNA')

subplot 616
pPRR5(bSDs0:eSDs0) = theta(56).*pPRR5(bSDs0:eSDs0);
pPRR5(bLDs0:eLDs0) = theta(57).*pPRR5(bLDs0:eLDs0);
pPRR5(b12s0:eDDs0) = theta(58).*pPRR5(b12s0:eDDs0);
pPRR5(bDDs0:eDDs0) = theta(59).*pPRR5(bDDs0:eDDs0);
plot(pPRR5(b12s0:eDDs0),'b-')
hold on
plot(GeneProteinLevelFull(:,9),'r--')
hold on
title('PRR5 Protein')


figure(13)
subplot 611
mELF3(bSDs0:eSDs0) = theta(90).*mELF3(bSDs0:eSDs0);
mELF3(bLDs0:eLDs0) = theta(91).*mELF3(bLDs0:eLDs0);
mELF3(b12s0:eDDs0) = theta(92).*mELF3(b12s0:eDDs0);
plot(mELF3(b12s0:eDDs0),'b-')
hold on
plot(GeneProteinLevelFull(:,15),'r--')
hold on
title('ELF3 mRNA')

subplot 612
pELF3(bSDs0:eSDs0) = theta(96).*pELF3(bSDs0:eSDs0);
pELF3(bLDs0:eLDs0) = theta(97).*pELF3(bLDs0:eLDs0);
pELF3(b12s0:eDDs0) = theta(98).*pELF3(b12s0:eDDs0);
plot(pELF3(b12s0:eDDs0),'b-')
hold on
plot(GeneProteinLevelFull(:,16),'r--')
hold on
title('ELF3 Protein')

subplot 613
mELF4(bSDs0:eSDs0) = theta(105).*mELF4(bSDs0:eSDs0);
mELF4(bLDs0:eLDs0) = theta(106).*mELF4(bLDs0:eLDs0);
mELF4(b12s0:eDDs0) = theta(107).*mELF4(b12s0:eDDs0);
mELF4(bDDs0:eDDs0) = theta(108).*mELF4(bDDs0:eDDs0);
plot(mELF4(b12s0:eDDs0),'b-')
hold on
plot(GeneProteinLevelFull(:,17),'r--')
hold on
title('ELF4 mRNA')

subplot 614
pELF4(b12s0:eDDs0) = theta(111).*pELF4(b12s0:eDDs0);
plot(pELF4(b12s0:eDDs0),'b-')
hold on
plot(GeneProteinLevelFull(:,18),'r--')
hold on
title('ELF4 Protein')

subplot 615
mLUX(bSDs0:eSDs0) = theta(118).*mLUX(bSDs0:eSDs0);
mLUX(bLDs0:eLDs0) = theta(119).*mLUX(bLDs0:eLDs0);
mLUX(b12s0:eDDs0) = theta(120).*mLUX(b12s0:eDDs0);
mLUX(bDDs0:eDDs0) = theta(121).*mLUX(bDDs0:eDDs0);
plot(mLUX(b12s0:eDDs0),'b-')
hold on
plot(GeneProteinLevelFull(:,19),'r--')
hold on
title('LUX mRNA')

subplot 616
pLUX(b12s0:eDDs0) = theta(124).*pLUX(b12s0:eDDs0);
plot(pLUX(b12s0:eDDs0),'b-')
hold on
plot(GeneProteinLevelFull(:,20),'r--')
hold on
title('LUX Protein')


figure(14)
subplot 611
mGI(bSDs0:eSDs0) = theta(131).*mGI(bSDs0:eSDs0);
mGI(bLDs0:eLDs0) = theta(132).*mGI(bLDs0:eLDs0);
mGI(b12s0:eDDs0) = theta(133).*mGI(b12s0:eDDs0);
mGI(bDDs0:eDDs0) = theta(134).*mGI(bDDs0:eDDs0);
plot(mGI(b12s0:eDDs0),'b-')
hold on
plot(GeneProteinLevelFull(:,21),'r--')
hold on
title('GI mRNA')

subplot 612
pGI(bSDs0:eSDs0) = theta(138).*pGI(bSDs0:eSDs0);
pGI(bLDs0:eLDs0) = theta(139).*pGI(bLDs0:eLDs0);
plot(pGI(b12s0:eDDs0),'b-')
hold on
plot(GeneProteinLevelFull(:,22),'r--')
hold on
title('GI Protein')

subplot 613
plot(pEC(b12s0:eDDs0),'b-')
hold on
plot(GeneProteinLevelFull(:,12),'r--')
hold on
title('EC Complex')

subplot 614
mRVE8(bSDs0:eSDs0) = theta(82).*mRVE8(bSDs0:eSDs0);
mRVE8(bLDs0:eLDs0) = theta(83).*mRVE8(bLDs0:eLDs0);
mRVE8(b12s0:eDDs0) = theta(84).*mRVE8(b12s0:eDDs0);
plot(mRVE8(b12s0:eDDs0),'b-')
hold on
plot(GeneProteinLevelFull(:,13),'r--')
hold on
title('RVE8 mRNA')

subplot 615
plot(pRVE8(b12s0:eDDs0),'b-')
hold on
plot(GeneProteinLevelFull(:,14),'r--')
hold on
title('RVE8 Protein')

subplot 616
plot(pZTL(b12s0:eDDs0),'b-')
hold on
plot(GeneProteinLevelFull(:,24),'r--')
hold on
title('ZTL Protein')
