# Supplementary material for: Kernel Architecture of the Genetic Circuitry of the Arabidopsis Circadian System
Source: PLoS Comput Biol. 2016 Feb 1;12(2):e1004748. doi: 10.1371/journal.pcbi.1004748 (PMC4734688; doi:10.1371/journal.pcbi.1004748)
Supplement: S1 Dataset — (ZIP) [file pcbi.1004748.s018.zip › MF2015/MF2015_ODE.m]

function dC = MF2015_ODE(t,C)


global L theta


hc = 2;

dC = zeros(24,1);

% Protein P
dC(1) = 1*theta(1)*L + 1*theta(2)*C(1) + 1*theta(3);

% LHY mRNA
dC(2) = 1*theta(4)*C(1)*L + 1*theta(5)./(theta(6).^hc + theta(7).*(theta(78).*C(5) + theta(79).*C(7) + theta(80).*C(9) + C(11)).^hc) + theta(8)*C(2);

% LHY protein
dC(3) = 1*theta(13)*C(2) + 1*theta(14)*C(3);

% PRR9 mRNA
dC(4) = 1*theta(15)*C(1)*L + 1*theta(16)./((theta(17) + C(12)).*(theta(18).^hc + theta(19).*(theta(80)*C(9) + C(11)).^hc)) ...
    + 1*theta(20)*C(3).^hc./(theta(21).^hc + C(3).^hc) + 1*theta(22)*C(4);

% PRR9 protein
dC(5) = 1*theta(27)*C(4) + 1*theta(28)*C(5);

% PRR7 mRNA
dC(6) = 1*theta(29)./((theta(30) + C(12)).*(theta(31).^hc + theta(32).*(theta(80)*C(9) + C(11)).^hc)) ...
    + 1*theta(33)*C(3).^hc./(theta(34).^hc + C(3).^hc) ...
    + 1*theta(35)*C(6);

% PRR7 protein
dC(7) = 1*theta(40)*C(6) + 1*theta(41)*C(7);

% PRR5 mRNA
dC(8) = 1*theta(43)./((theta(44).^hc + C(11).^hc).*(theta(45).^hc + C(3).^hc)) ...
    + 1*theta(46)*C(14).^hc./(theta(47).^hc + C(14).^hc) + 1*theta(48)*C(8);

% PRR5 protein
dC(9) = 1*theta(53)*C(8) + (1*theta(54).*C(22).*C(24).*C(9))./(1 + theta(144).*C(24) + theta(145).*C(22)) ...
    + 1*theta(55)*C(9);

% TOC1 mRNA
dC(10) = 1*theta(60)./((theta(61) + C(12)).*(theta(62).^hc + C(3).^hc)) ...
    + 1*theta(63)*C(14).^hc./(theta(64).^hc + C(14).^hc) + 1*theta(65)*C(10);

% TOC1 protein
dC(11) = 1*theta(70)*C(10) + (1*theta(71).*C(22).*C(24).*C(11))./(1 + theta(144).*C(24) + theta(145).*C(22)) + 1*theta(72)*C(11);

% EC protein
dC(12) = 1*theta(74)*(C(16).*C(18).*C(20)) + 1*theta(75)*C(12);

% RVE8 mRNA
dC(13) = 1*theta(76)./(theta(77).^hc + (theta(78).*C(5) + theta(79).*C(7) + theta(80).*C(9)).^hc) ...
    + 1*theta(81)*C(13);

% RVE8 protein
dC(14) = 1*theta(85)*C(13) + 1*theta(86)*C(14);

% ELF3 mRNA
dC(15) = 1*theta(87)./(theta(88).^hc + C(3).^hc) + 1*theta(89)*C(15);

% ELF3 protein
dC(16) = 1*theta(93)*C(15) + 1*theta(94).*C(23).*C(16) + 1*theta(95)*C(16);

% ELF4 mRNA
dC(17) = 1*theta(99)./((theta(100) + C(12)).*(theta(101).^hc + C(3).^hc)) ...
    + 1*theta(102)*C(14).^hc./(theta(103).^hc + C(14).^hc) + 1*theta(104)*C(17);

% ELF4 protein
dC(18) = 1*theta(109)*C(17) + 1*theta(110)*C(18);

% LUX mRNA
dC(19) = 1*theta(112)./((theta(113) + C(12)).*(theta(114).^hc + C(3).^hc)) ...
    + 1*theta(115)*C(14).^hc./(theta(116).^hc + C(14).^hc) ...
    + 1*theta(117)*C(19);

% LUX protein
dC(20) = 1*theta(122)*C(19) + 1*theta(123)*C(20);

% GI mRNA
dC(21) = 1*theta(125)*C(1)*L ...
    + 1*theta(126)./((theta(127).^hc + C(3).^hc).*(theta(128).^hc + C(11).^hc).*(theta(129).^hc + C(16).^hc)) ...
    + 1*theta(130)*C(21);

% GI protein
dC(22) = 1*theta(135)*C(21) + 1*theta(136)*C(16).*C(23).*C(22) + 1*theta(137)*C(22);

% COP1 protein
dC(23) = 1*theta(140)*L + 1*theta(141)*C(23) + 1*theta(142);

% % ZTL protein
dC(24) = (1*theta(143)*L.*C(24).*C(22))./(1 + theta(144).*C(24) + theta(145).*C(22)) ...
    + (1*theta(146)*C(24)*C(22))./(1 + theta(144).*C(24) + theta(145).*C(22)) ...
    + theta(147)*C(24) + theta(148);
